# Supplementary material for: A Novel Network Science and Similarity-Searching-Based Approach for Discovering Potential Tumor-Homing Peptides from Antimicrobials
Source: Antibiotics (Basel). 2022 Mar 17;11(3):401. doi: 10.3390/antibiotics11030401 (PMC8944733; doi:10.3390/antibiotics11030401)
Supplement: Supplementary file 1 [file antibiotics-11-00401-s001.zip]

Archive with 1 entries (1 files):
- antibiotics-1601556-supplementary.pdf
